# Supplementary material for: A new cognitive clock matching phenotypic and epigenetic ages
Source: Transl Psychiatry. 2022 Sep 6;12:364. doi: 10.1038/s41398-022-02123-5 (PMC9444998; doi:10.1038/s41398-022-02123-5)
Supplement: Supplementary file 9 — Supplementary Table S1 [file 41398_2022_2123_MOESM9_ESM.xlsx]

## Sheet: Cognitive test indices
Campimetry test (CM)
Indices	Description
dH+	"upper" differential threshold for shade
dH-	"lower" differential threshold for shade
t+	Stimulus recognition detection time
t-	Time of stop stimulus recognition
ERR	Stimulus discrimination error
ERR_LIM	Out of shade limit error (lack of shade discriminated as stimuli)
Sensomotor test 1 (SM1)
MR	Motor response time (ms)
SMR	Time of sensorimotor reaction (ms)
ERR_1	Number of errors – correct missed
ERR_2	Number of errors – double clicks
ERR_3	Number of errors – fails accepted
Sensomotor test 2 (SM2)
MR	Motor response time (ms)
SMR	Time of sensorimotor reaction (ms)
ERR_1	Number of errors – gaps
ERR_2	Number of errors – double clicks
ERR_3	Number of errors – sum of both errors

## Sheet: Cognitive quantifiers
Short name	ID Test	Test name	Test short name	Quantifier	Quantifier description	Sample statistic
T258_dH+_mean	T258	Campimetry	CM	dH+	"upper" differential threshold for shade	mean
T258_dH+_std	T258	Campimetry	CM	dH+	"upper" differential threshold for shade	std
T258_dH+_min	T258	Campimetry	CM	dH+	"upper" differential threshold for shade	min
T258_dH+_25%	T258	Campimetry	CM	dH+	"upper" differential threshold for shade	1st quartile
T258_dH+_50%	T258	Campimetry	CM	dH+	"upper" differential threshold for shade	median
T258_dH+_75%	T258	Campimetry	CM	dH+	"upper" differential threshold for shade	3rd quartile
T258_dH+_max	T258	Campimetry	CM	dH+	"upper" differential threshold for shade	max
T258_dH-_mean	T258	Campimetry	CM	dH-	"lower" differential threshold for shade	mean
T258_dH-_std	T258	Campimetry	CM	dH-	"lower" differential threshold for shade	std
T258_dH-_min	T258	Campimetry	CM	dH-	"lower" differential threshold for shade	min
T258_dH-_25%	T258	Campimetry	CM	dH-	"lower" differential threshold for shade	1st quartile
T258_dH-_50%	T258	Campimetry	CM	dH-	"lower" differential threshold for shade	median
T258_dH-_75%	T258	Campimetry	CM	dH-	"lower" differential threshold for shade	3rd quartile
T258_dH-_max	T258	Campimetry	CM	dH-	"lower" differential threshold for shade	max
T258_t+_mean	T258	Campimetry	CM	t+	Stimulus recognition detection time	mean
T258_t+_std	T258	Campimetry	CM	t+	Stimulus recognition detection time	std
T258_t+_min	T258	Campimetry	CM	t+	Stimulus recognition detection time	min
T258_t+_25%	T258	Campimetry	CM	t+	Stimulus recognition detection time	1st quartile
T258_t+_50%	T258	Campimetry	CM	t+	Stimulus recognition detection time	median
T258_t+_75%	T258	Campimetry	CM	t+	Stimulus recognition detection time	3rd quartile
T258_t+_max	T258	Campimetry	CM	t+	Stimulus recognition detection time	max
T258_t-_mean	T258	Campimetry	CM	t-	Time of stop stimulus recognition	mean
T258_t-_std	T258	Campimetry	CM	t-	Time of stop stimulus recognition	std
T258_t-_min	T258	Campimetry	CM	t-	Time of stop stimulus recognition	min
T258_t-_25%	T258	Campimetry	CM	t-	Time of stop stimulus recognition	1st quartile
T258_t-_50%	T258	Campimetry	CM	t-	Time of stop stimulus recognition	median
T258_t-_75%	T258	Campimetry	CM	t-	Time of stop stimulus recognition	3rd quartile
T258_t-_max	T258	Campimetry	CM	t-	Time of stop stimulus recognition	max
T258_ERR_mean	T258	Campimetry	CM	ERR	Stimulus discrimination error	fraction of errors
T258_ERR_LIM_mean	T258	Campimetry	CM	ERR_LIM	Out of shade limit error (lack of shade discriminated as stimuli)	fraction of errors
T274_MR_mean	T274	Sensomotor (arithmetic)	SM1	MR	Average motor response time (ms)	mean
T274_MR_std	T274	Sensomotor (arithmetic)	SM1	MR	Average motor response time (ms)	std
T274_MR_min	T274	Sensomotor (arithmetic)	SM1	MR	Average motor response time (ms)	min
T274_MR_25%	T274	Sensomotor (arithmetic)	SM1	MR	Average motor response time (ms)	1st quartile
T274_MR_50%	T274	Sensomotor (arithmetic)	SM1	MR	Average motor response time (ms)	median
T274_MR_75%	T274	Sensomotor (arithmetic)	SM1	MR	Average motor response time (ms)	3rd quartile
T274_MR_max	T274	Sensomotor (arithmetic)	SM1	MR	Average motor response time (ms)	max
T274_SMR_mean	T274	Sensomotor (arithmetic)	SM1	SMR	Average time of sensorimotor reaction (ms)	mean
T274_SMR_std	T274	Sensomotor (arithmetic)	SM1	SMR	Average time of sensorimotor reaction (ms)	std
T274_SMR_min	T274	Sensomotor (arithmetic)	SM1	SMR	Average time of sensorimotor reaction (ms)	min
T274_SMR_25%	T274	Sensomotor (arithmetic)	SM1	SMR	Average time of sensorimotor reaction (ms)	1st quartile
T274_SMR_50%	T274	Sensomotor (arithmetic)	SM1	SMR	Average time of sensorimotor reaction (ms)	median
T274_SMR_75%	T274	Sensomotor (arithmetic)	SM1	SMR	Average time of sensorimotor reaction (ms)	3rd quartile
T274_SMR_max	T274	Sensomotor (arithmetic)	SM1	SMR	Average time of sensorimotor reaction (ms)	max
T274_ERR_1_mean	T274	Sensomotor (arithmetic)	SM1	ERR_1	Number of errors - gaps	fraction of errors
T274_ERR_2_mean	T274	Sensomotor (arithmetic)	SM1	ERR_2	Number of errors - double clicks	fraction of errors
T274_ERR_3_mean	T274	Sensomotor (arithmetic)	SM1	ERR_3	Number of errors - sum of both errors	fraction of errors
T278_MR_mean	T278	Sensomotor (reversed letters)	SM2	MR	Average motor response time (ms)	mean
T278_MR_std	T278	Sensomotor (reversed letters)	SM2	MR	Average motor response time (ms)	std
T278_MR_min	T278	Sensomotor (reversed letters)	SM2	MR	Average motor response time (ms)	min
T278_MR_25%	T278	Sensomotor (reversed letters)	SM2	MR	Average motor response time (ms)	1st quartile
T278_MR_50%	T278	Sensomotor (reversed letters)	SM2	MR	Average motor response time (ms)	median
T278_MR_75%	T278	Sensomotor (reversed letters)	SM2	MR	Average motor response time (ms)	3rd quartile
T278_MR_max	T278	Sensomotor (reversed letters)	SM2	MR	Average motor response time (ms)	max
T278_SMR_mean	T278	Sensomotor (reversed letters)	SM2	SMR	Average time of sensorimotor reaction (ms)	mean
T278_SMR_std	T278	Sensomotor (reversed letters)	SM2	SMR	Average time of sensorimotor reaction (ms)	std
T278_SMR_min	T278	Sensomotor (reversed letters)	SM2	SMR	Average time of sensorimotor reaction (ms)	min
T278_SMR_25%	T278	Sensomotor (reversed letters)	SM2	SMR	Average time of sensorimotor reaction (ms)	1st quartile
T278_SMR_50%	T278	Sensomotor (reversed letters)	SM2	SMR	Average time of sensorimotor reaction (ms)	median
T278_SMR_75%	T278	Sensomotor (reversed letters)	SM2	SMR	Average time of sensorimotor reaction (ms)	3rd quartile
T278_SMR_max	T278	Sensomotor (reversed letters)	SM2	SMR	Average time of sensorimotor reaction (ms)	max
T278_ERR_1_mean	T278	Sensomotor (reversed letters)	SM2	ERR_1	Number of errors - gaps	fraction of errors
T278_ERR_2_mean	T278	Sensomotor (reversed letters)	SM2	ERR_2	Number of errors - double clicks	fraction of errors
T278_ERR_3_mean	T278	Sensomotor (reversed letters)	SM2	ERR_3	Number of errors - sum of both errors	fraction of errors

## Sheet: Summary
Age	DNAmAge	DNAmAgeHannum	DNAmGrimAge	DNAmPhenoAge	PhenoAge		Legend
T258_t+_mean	T258_t+_min	T258_t+_min	T258_t+_min	T258_t+_min	T258_t+_mean		bonferroni corrected p-value < 0.001
T258_t+_50%	T258_t+_mean	T258_t+_mean	T258_t+_mean	T258_t+_mean	T258_t+_min		benjamini corrected p-value < 0.001
T258_t+_25%	T258_t+_25%	T258_t+_25%	T258_t+_25%	T258_t+_25%	T258_t+_25%		p-value < 0.001
T258_t+_min	T258_t+_50%	T258_t-_75%	T258_t+_50%	T258_t+_50%	T258_t+_50%
T258_t+_75%	T258_t+_75%	T258_t+_50%	T258_t+_75%	T258_t-_75%	T258_t+_75%		T258 - Campimetry. CM
T258_t-_mean	T258_t-_75%	T258_t+_75%	T258_t-_75%	T258_t-_25%	T258_t-_mean		T274 - Sensomotor (arithmetic). SM1
T258_t-_75%	T258_t-_mean	T258_t-_mean	T274_SMR_75%	T258_t+_75%	T258_t-_75%		T278 - Sensomotor (reversed letters). SM2
T258_t-_50%	T258_t-_25%	T258_t-_25%	T258_t-_mean	T258_t+_max	T258_t-_50%
T258_t+_max	T258_t-_50%	T258_t-_50%	T274_SMR_mean	T258_t-_mean	T258_t-_25%
T258_t-_25%	T258_t+_max	T258_t-_min	T274_SMR_50%	T258_t-_50%	T258_t+_max
T258_t+_std	T274_ERR_1_mean	T258_t+_max	T258_t-_25%	T258_t+_std	T258_t-_max
T258_t-_max	T258_t+_std	T258_t+_std	T258_t-_50%		T258_t+_std
T258_t-_std	T274_SMR_50%	T274_ERR_1_mean	T258_dH+_75%		T258_t-_std
T278_MR_50%	T258_dH+_75%	T274_SMR_50%	T274_ERR_1_mean		T258_dH+_75%
T258_t-_min	T274_SMR_mean		T274_SMR_25%		T278_MR_50%
T278_MR_75%	T258_t-_min		T258_t+_max		T278_MR_25%
T278_MR_25%	T258_dH+_50%				T258_dH+_50%
T258_dH+_75%	T258_dH+_mean				T258_t-_min
T258_dH+_50%	T274_SMR_75%				T278_MR_75%
T274_ERR_1_mean	T258_t-_max				T258_dH+_mean
T258_dH+_mean					T274_ERR_1_mean
T278_MR_mean					T258_dH+_25%
T258_dH+_25%					T258_dH+_std
T258_dH+_std					T258_dH+_max
					T278_MR_mean
					T274_MR_50%
					T274_MR_25%

## Sheet: Short summary
Age	DNAmAge	DNAmAgeHannum	DNAmGrimAge	DNAmPhenoAge	PhenoAge
T258_t+	T258_t+	T258_t+	T258_t+	T258_t+	T258_t+		Legend
T258_t-	T258_t-	T258_t-	T258_t-	T258_t-	T258_t-		bonferroni corrected p-value < 0.001
T278_MR	T274_ERR_1	T274_ERR_1	T274_SMR		T258_dH+		benjamini corrected p-value < 0.001
T258_dH+	T274_SMR	T274_SMR	T258_dH+		T278_MR		p-value < 0.001
T274_ERR_1	T258_dH+		T274_ERR_1		T274_MR
							T258 - Campimetry. CM
							T274 - Sensomotor (arithmetic). SM1
							T278 - Sensomotor (reversed letters). SM2

## Sheet: Selected features
p-value < 0.001								bonferroni corrected p-value < 0.001								benjamini corrected p-value < 0.001
Age	DNAmAge	DNAmAgeHannum	DNAmGrimAge	DNAmPhenoAge	PhenoAge			Age	DNAmAge	DNAmAgeHannum	DNAmGrimAge	DNAmPhenoAge	PhenoAge			Age	DNAmAge	DNAmAgeHannum	DNAmGrimAge	DNAmPhenoAge	PhenoAge
T258_t+_mean	T258_t+_min	T258_t+_min	T258_t+_min	T258_t+_min	T258_t+_mean			T258_t+_mean	T258_t+_min	T258_t+_min	T258_t+_min	T258_t+_min	T258_t+_mean			T258_t+_mean	T258_t+_min	T258_t+_min	T258_t+_min	T258_t+_min	T258_t+_mean
T258_t+_50%	T258_t+_mean	T258_t+_mean	T258_t+_mean	T258_t+_mean	T258_t+_min			T258_t+_50%	T258_t+_mean	T258_t+_mean	T258_t+_mean		T258_t+_min			T258_t+_50%	T258_t+_mean	T258_t+_mean	T258_t+_mean	T258_t+_mean	T258_t+_min
T258_t+_25%	T258_t+_25%	T258_t+_25%	T258_t+_25%	T258_t+_25%	T258_t+_25%			T258_t+_25%	T258_t+_25%	T258_t+_25%	T258_t+_25%		T258_t+_25%			T258_t+_25%	T258_t+_25%	T258_t+_25%	T258_t+_25%		T258_t+_25%
T258_t+_min	T258_t+_50%	T258_t-_75%	T258_t+_50%	T258_t+_50%	T258_t+_50%			T258_t+_min	T258_t+_50%	T258_t-_75%			T258_t+_50%			T258_t+_min	T258_t+_50%	T258_t-_75%	T258_t+_50%		T258_t+_50%
T258_t+_75%	T258_t+_75%	T258_t+_50%	T258_t+_75%	T258_t-_75%	T258_t+_75%			T258_t+_75%	T258_t+_75%	T258_t+_50%			T258_t+_75%			T258_t+_75%	T258_t+_75%	T258_t+_50%	T258_t+_75%		T258_t+_75%
T258_t-_mean	T258_t-_75%	T258_t+_75%	T258_t-_75%	T258_t-_25%	T258_t-_mean			T258_t-_mean	T258_t-_75%	T258_t+_75%			T258_t-_mean			T258_t-_mean	T258_t-_75%	T258_t+_75%			T258_t-_mean
T258_t-_75%	T258_t-_mean	T258_t-_mean	T274_SMR_75%	T258_t+_75%	T258_t-_75%			T258_t-_75%	T258_t-_mean	T258_t-_mean			T258_t-_75%			T258_t-_75%	T258_t-_mean	T258_t-_mean			T258_t-_75%
T258_t-_50%	T258_t-_25%	T258_t-_25%	T258_t-_mean	T258_t+_max	T258_t-_50%			T258_t-_50%	T258_t-_25%	T258_t-_25%			T258_t-_50%			T258_t-_50%	T258_t-_25%	T258_t-_25%			T258_t-_50%
T258_t+_max	T258_t-_50%	T258_t-_50%	T274_SMR_mean	T258_t-_mean	T258_t-_25%			T258_t+_max					T258_t-_25%			T258_t+_max	T258_t-_50%	T258_t-_50%			T258_t-_25%
T258_t-_25%	T258_t+_max	T258_t-_min	T274_SMR_50%	T258_t-_50%	T258_t+_max			T258_t-_25%					T258_t+_max			T258_t-_25%	T258_t+_max				T258_t+_max
T258_t+_std	T274_ERR_1_mean	T258_t+_max	T258_t-_25%	T258_t+_std	T258_t-_max			T258_t+_std					T258_t-_max			T258_t+_std	T274_ERR_1_mean				T258_t-_max
T258_t-_max	T258_t+_std	T258_t+_std	T258_t-_50%		T258_t+_std			T258_t-_max					T258_t+_std			T258_t-_max					T258_t+_std
T258_t-_std	T274_SMR_50%	T274_ERR_1_mean	T258_dH+_75%		T258_t-_std			T258_t-_std					T258_t-_std			T258_t-_std					T258_t-_std
T278_MR_50%	T258_dH+_75%	T274_SMR_50%	T274_ERR_1_mean		T258_dH+_75%			T278_MR_50%					T258_dH+_75%			T278_MR_50%					T258_dH+_75%
T258_t-_min	T274_SMR_mean		T274_SMR_25%		T278_MR_50%			T258_t-_min					T278_MR_50%			T258_t-_min					T278_MR_50%
T278_MR_75%	T258_t-_min		T258_t+_max		T278_MR_25%			T278_MR_75%					T278_MR_25%			T278_MR_75%					T278_MR_25%
T278_MR_25%	T258_dH+_50%				T258_dH+_50%			T278_MR_25%					T258_dH+_50%			T278_MR_25%					T258_dH+_50%
T258_dH+_75%	T258_dH+_mean				T258_t-_min								T258_t-_min			T258_dH+_75%					T258_t-_min
T258_dH+_50%	T274_SMR_75%				T278_MR_75%								T278_MR_75%			T258_dH+_50%					T278_MR_75%
T274_ERR_1_mean	T258_t-_max				T258_dH+_mean								T258_dH+_mean			T274_ERR_1_mean					T258_dH+_mean
T258_dH+_mean					T274_ERR_1_mean											T258_dH+_mean					T274_ERR_1_mean
T278_MR_mean					T258_dH+_25%																T258_dH+_25%
T258_dH+_25%					T258_dH+_std																T258_dH+_std
T258_dH+_std					T258_dH+_max																T258_dH+_max
					T278_MR_mean																T278_MR_mean
					T274_MR_50%
					T274_MR_25%

## Sheet: Age
Feature	R2	rho	p-value	bonferroni	benjamini
T258_t+_mean	0.38226	0.618272	1.56319e-14	1.00044e-12	1.00044e-12
T258_t+_50%	0.347888	0.58982	4.56991e-13	2.92474e-11	1.14814e-11
T258_t+_25%	0.344789	0.587187	6.14351e-13	3.93184e-11	1.14814e-11
T258_t+_min	0.343156	0.585795	7.17589e-13	4.59257e-11	1.14814e-11
T258_t+_75%	0.317346	0.563334	7.97099e-12	5.10144e-10	1.02029e-10
T258_t-_mean	0.287662	0.536341	1.14459e-10	7.32541e-09	1.2209e-09
T258_t-_75%	0.274041	0.523489	3.75439e-10	2.40281e-08	3.43258e-09
T258_t-_50%	0.254197	0.50418	2.04286e-09	1.30743e-07	1.63429e-08
T258_t+_max	0.245958	0.495941	4.07781e-09	2.6098e-07	2.89978e-08
T258_t-_25%	0.24258	0.492524	5.4032e-09	3.45805e-07	3.45805e-08
T258_t+_std	0.218291	0.467216	3.95544e-08	2.53148e-06	2.30135e-07
T258_t-_max	0.205464	0.453281	1.10711e-07	7.08551e-06	5.90459e-07
T258_t-_std	0.184075	0.42904	5.96819e-07	3.81964e-05	2.93818e-06
T278_MR_50%	0.153704	0.392051	6.13735e-06	0.000392791	2.80565e-05
T258_t-_min	0.146902	0.383278	1.02507e-05	0.000656045	4.37363e-05
T278_MR_75%	0.143339	0.378601	1.33946e-05	0.000857256	5.35785e-05
T278_MR_25%	0.141408	0.376043	1.54785e-05	0.000990622	5.82719e-05
T258_dH+_75%	0.133922	0.365954	2.70569e-05	0.00173164	9.62022e-05
T258_dH+_50%	0.120935	0.347757	7.07534e-05	0.00452821	0.000238327
T274_ERR_1_mean	0.119393	0.345533	7.92568e-05	0.00507243	0.000253622
T258_dH+_mean	0.112858	0.335943	0.000128062	0.00819594	0.000390283
T278_MR_mean	0.0973649	0.312034	0.000396404	0.0253699	0.00115318
T258_dH+_25%	0.0895873	0.299311	0.000696721	0.0445902	0.0019387
T258_dH+_std	0.0855234	0.292444	0.000934853	0.0598306	0.00249294
T274_MR_50%	0.0837285	0.289359	0.00106436	0.0681189	0.00272476
T258_dH+_max	0.0791084	0.281262	0.00148595	0.095101	0.00365773
T274_MR_25%	0.0746126	0.273153	0.00205547	0.13155	0.00487223
T274_MR_min	0.0627779	0.250555	0.00482865	0.309034	0.0110369
T278_SMR_25%	0.0561098	0.236875	0.00782097	0.500542	0.0172601
T258_dH+_min	0.0533591	0.230996	0.00954699	0.611008	0.0203669
T258_ERR_mean	0.0522657	0.228617	0.0103356	0.661481	0.0213381
T274_SMR_25%	0.0456933	0.21376	0.0166824	1	0.0333648
T278_SMR_50%	0.042853	0.20701	0.0205399	1	0.039835
T278_MR_min	0.0408997	0.202237	0.0237106	1	0.0446318
T278_SMR_mean	0.0384618	0.196117	0.0283827	1	0.0498069
T274_SMR_min	0.0384387	0.196058	0.0284311	1	0.0498069
T274_SMR_50%	0.0379824	0.194891	0.0294072	1	0.0498069
T274_SMR_mean	0.0379065	0.194696	0.0295728	1	0.0498069
T278_SMR_75%	0.0339055	0.184134	0.0398197	1	0.0653452
T278_SMR_min	0.0314671	0.17739	0.0478073	1	0.0764917
T274_ERR_2_mean	0.0307613	-0.175389	0.0504177	1	0.0787008
T274_SMR_75%	0.0289434	0.170128	0.0578506	1	0.0881533
T274_SMR_max	0.0195128	0.139688	0.120256	1	0.178986
T258_dH-_std	0.0185109	0.136055	0.130305	1	0.189535
T274_MR_75%	0.0154767	0.124406	0.16688	1	0.23734
T274_MR_mean	0.0144033	0.120014	0.182486	1	0.253894
T278_SMR_max	0.0129876	0.113963	0.205701	1	0.280103
T258_dH-_max	0.0105094	0.102516	0.255269	1	0.340359
T274_ERR_3_mean	0.00980794	0.0990351	0.271844	1	0.355062
T278_SMR_std	0.00830627	0.0911387	0.312098	1	0.399485
T274_SMR_std	0.00772286	0.0878798	0.329787	1	0.413851
T258_dH-_75%	0.00557014	0.0746334	0.408125	1	0.502307
T278_ERR_1_mean	0.0050498	0.0710619	0.430983	1	0.520432
T258_ERR_LIM_mean	0.00358357	-0.0598629	0.507229	1	0.60116
T278_MR_std	0.00301283	-0.0548893	0.543204	1	0.632093
T258_dH-_mean	0.00277829	0.0527095	0.559358	1	0.633883
T278_ERR_3_mean	0.00270557	0.0520151	0.564552	1	0.633883
T258_dH-_min	0.000950836	-0.0308356	0.732825	1	0.808634
T278_MR_max	0.000523237	-0.0228744	0.800108	1	0.867914
T258_dH-_50%	0.00037483	0.0193605	0.830311	1	0.885665
T274_MR_max	0.000244636	0.0156408	0.862554	1	0.904975
T258_dH-_25%	2.09855e-05	-0.004581	0.959562	1	0.990516
T278_ERR_2_mean	8.76872e-07	-0.000936415	0.991731	1	0.993616
T274_MR_std	5.22565e-07	-0.000722887	0.993616	1	0.993616

## Sheet: DNAmAge
Feature	R2	rho	p-value	bonferroni	benjamini
T258_t+_min	0.461894	0.679628	1.5967e-08	1.02189e-06	1.02189e-06
T258_t+_mean	0.40626	0.637385	2.18714e-07	1.39977e-05	5.29171e-06
T258_t+_25%	0.403452	0.635179	2.48049e-07	1.58751e-05	5.29171e-06
T258_t+_50%	0.343861	0.586397	3.17198e-06	0.000203007	5.07517e-05
T258_t+_75%	0.322735	0.568098	7.44083e-06	0.000476213	8.24948e-05
T258_t-_75%	0.321763	0.567242	7.73388e-06	0.000494969	8.24948e-05
T258_t-_mean	0.311701	0.558302	1.15056e-05	0.000736361	9.40962e-05
T258_t-_25%	0.311139	0.557798	1.1762e-05	0.000752769	9.40962e-05
T258_t-_50%	0.297932	0.545832	1.965e-05	0.0012576	0.000139733
T258_t+_max	0.257821	0.507761	8.88536e-05	0.00568663	0.000568663
T274_ERR_1_mean	0.252477	0.502471	0.000108069	0.00691642	0.000628765
T258_t+_std	0.23144	0.481082	0.000231033	0.0147861	0.00123217
T274_SMR_50%	0.221516	0.470655	0.000328728	0.0210386	0.0015305
T258_dH+_75%	0.220999	0.470105	0.000334797	0.021427	0.0015305
T274_SMR_mean	0.20654	0.454467	0.000556112	0.0355911	0.00224988
T258_t-_min	0.206214	0.454108	0.000562469	0.035998	0.00224988
T258_dH+_50%	0.203366	0.450961	0.00062108	0.0397491	0.00233818
T258_dH+_mean	0.20125	0.448609	0.000668408	0.0427781	0.00237656
T274_SMR_75%	0.195293	0.44192	0.00082138	0.0525683	0.00268072
T258_t-_max	0.194722	0.441273	0.000837726	0.0536144	0.00268072
T274_SMR_25%	0.179597	0.423789	0.00140668	0.0900277	0.00416519
T258_dH+_std	0.179077	0.423175	0.00143178	0.0916341	0.00416519
T274_MR_50%	0.175074	0.418419	0.00164044	0.104988	0.00456471
T258_dH+_max	0.173659	0.416724	0.00172109	0.11015	0.00458957
T258_t-_std	0.171544	0.414179	0.0018489	0.11833	0.00473319
T274_MR_25%	0.151554	0.389299	0.00361954	0.23165	0.00890963
T274_SMR_min	0.142791	0.377877	0.00484563	0.31012	0.0113948
T258_dH+_25%	0.141936	0.376744	0.00498524	0.319056	0.0113948
T274_SMR_max	0.118455	0.344173	0.0108235	0.692704	0.0238863
T258_dH-_std	0.102383	0.319973	0.0183405	1	0.0391264
T258_dH-_max	0.0939185	0.306461	0.024205	1	0.0499716
T274_MR_min	0.0833997	0.28879	0.0341867	1	0.0683734
T278_MR_25%	0.0792076	0.281438	0.0392434	1	0.0761084
T258_dH+_min	0.0744496	0.272855	0.045912	1	0.0864225
T274_SMR_std	0.0729344	0.270064	0.0482698	1	0.0882647
T258_ERR_mean	0.0714324	0.267268	0.0507295	1	0.0901857
T274_ERR_3_mean	0.0677907	0.260367	0.0572411	1	0.0990116
T278_MR_50%	0.060176	0.245308	0.0737944	1	0.124285
T258_dH-_75%	0.0541544	0.232711	0.0903809	1	0.148317
T278_MR_75%	0.0456091	0.213563	0.121	1	0.1936
T258_dH-_mean	0.0443692	0.21064	0.126296	1	0.197145
T278_SMR_max	0.0339407	0.18423	0.182342	1	0.271639
T278_MR_std	0.0339155	-0.184162	0.182508	1	0.271639
T278_SMR_std	0.0317067	0.178064	0.197676	1	0.287528
T274_MR_mean	0.0259574	0.161113	0.244483	1	0.347709
T278_MR_mean	0.0183423	0.135434	0.328841	1	0.446706
T258_dH-_50%	0.018031	0.134279	0.333018	1	0.446706
T278_MR_min	0.0178828	0.133727	0.33503	1	0.446706
T278_MR_max	0.0171973	-0.131138	0.344553	1	0.450028
T278_ERR_2_mean	0.0165992	0.128838	0.353155	1	0.452039
T258_dH-_25%	0.0129159	0.113648	0.413213	1	0.518541
T278_ERR_1_mean	0.0116519	0.107944	0.437196	1	0.538087
T274_MR_75%	0.00986946	0.0993452	0.47478	1	0.573319
T278_SMR_mean	0.00785258	0.0886148	0.523994	1	0.617521
T258_dH-_min	0.00752065	0.0867217	0.532932	1	0.617521
T274_MR_max	0.00725332	0.0851664	0.540331	1	0.617521
T278_ERR_3_mean	0.00427291	0.0653675	0.638631	1	0.71206
T278_SMR_50%	0.00410535	0.064073	0.645305	1	0.71206
T278_SMR_25%	0.00345601	0.0587878	0.672837	1	0.721072
T274_MR_std	0.00337784	0.0581192	0.676351	1	0.721072
T278_SMR_min	0.00314159	-0.0560499	0.687272	1	0.721072
T274_ERR_2_mean	0.00226302	0.0475712	0.73266	1	0.747539
T258_ERR_LIM_mean	0.00220717	0.0469805	0.735858	1	0.747539
T278_SMR_75%	0.00173296	0.0416288	0.765032	1	0.765032

## Sheet: DNAmAgeHannum
Feature	R2	rho	p-value	bonferroni	benjamini
T258_t+_min	0.424851	0.651806	9.36948e-08	5.99646e-06	5.99646e-06
T258_t+_mean	0.369932	0.60822	1.06925e-06	6.84319e-05	3.18493e-05
T258_t+_25%	0.362032	0.601691	1.49294e-06	9.55479e-05	3.18493e-05
T258_t-_75%	0.319551	0.565289	8.44336e-06	0.000540375	0.000103568
T258_t+_50%	0.317478	0.563451	9.1654e-06	0.000586586	0.000103568
T258_t+_75%	0.316017	0.562154	9.70947e-06	0.000621406	0.000103568
T258_t-_mean	0.310706	0.55741	1.19631e-05	0.000765638	0.000109377
T258_t-_25%	0.306284	0.553429	1.42182e-05	0.000909966	0.000113746
T258_t-_50%	0.296442	0.544465	2.08106e-05	0.00133188	0.000147986
T258_t-_min	0.231671	0.481322	0.00022913	0.0146643	0.00146643
T258_t+_max	0.218753	0.467711	0.000362415	0.0231945	0.00210859
T258_t+_std	0.200251	0.447494	0.000691986	0.0442871	0.00354051
T274_ERR_1_mean	0.198483	0.445515	0.000735661	0.0470823	0.00354051
T274_SMR_50%	0.196996	0.443842	0.000774487	0.0495672	0.00354051
T274_SMR_mean	0.188465	0.434126	0.00103887	0.0664879	0.00443253
T274_MR_50%	0.180095	0.424376	0.00138301	0.0885129	0.00512416
T274_SMR_25%	0.178182	0.422116	0.00147608	0.0944692	0.00512416
T274_MR_25%	0.177131	0.420869	0.00152979	0.0979064	0.00512416
T258_t-_max	0.175991	0.419513	0.00159016	0.10177	0.00512416
T274_SMR_75%	0.175786	0.419268	0.0016013	0.102483	0.00512416
T258_dH+_75%	0.161079	0.401347	0.00263109	0.16839	0.00801855
T258_dH+_std	0.157232	0.396525	0.00299353	0.191586	0.00870846
T258_t-_std	0.154414	0.392955	0.00328963	0.210536	0.00915375
T274_SMR_min	0.150553	0.388012	0.00374238	0.239512	0.00997969
T258_dH+_mean	0.135109	0.367571	0.00625084	0.400054	0.0160022
T258_dH+_max	0.130723	0.361557	0.00722571	0.462445	0.0177864
T258_dH+_50%	0.128578	0.358577	0.0077559	0.496378	0.0183844
T278_MR_75%	0.118736	0.344581	0.0107242	0.686347	0.0241657
T274_MR_min	0.118102	0.343659	0.0109501	0.700804	0.0241657
T278_MR_mean	0.111391	0.333752	0.0136498	0.873584	0.0291195
T278_MR_25%	0.107603	0.328029	0.0154556	0.989158	0.0319083
T278_MR_50%	0.100459	0.316953	0.0195338	1	0.0390677
T274_SMR_max	0.0943666	0.307191	0.023852	1	0.0462583
T258_dH+_25%	0.0833774	0.288752	0.0342117	1	0.0643986
T258_dH-_std	0.0811727	0.284908	0.0367849	1	0.0672639
T278_ERR_2_mean	0.0778682	0.279049	0.0410142	1	0.0729142
T258_ERR_mean	0.0766972	0.276943	0.0426289	1	0.0737365
T258_dH-_max	0.0681836	0.26112	0.0564991	1	0.0951564
T278_SMR_std	0.0588208	0.24253	0.0772268	1	0.126731
T278_SMR_max	0.0548685	0.23424	0.0882244	1	0.138396
T274_ERR_3_mean	0.0547227	0.233929	0.0886601	1	0.138396
T278_SMR_mean	0.0490145	0.221392	0.107646	1	0.164033
T274_SMR_std	0.0479869	0.219059	0.111501	1	0.165956
T278_SMR_75%	0.0402673	0.200667	0.145686	1	0.211908
T258_dH-_75%	0.0347097	0.186305	0.177379	1	0.252273
T278_MR_min	0.0326052	0.180569	0.191339	1	0.266211
T278_SMR_50%	0.0303811	0.174302	0.207469	1	0.281048
T278_ERR_3_mean	0.0299483	0.173056	0.210786	1	0.281048
T258_dH+_min	0.0274849	0.165786	0.230887	1	0.297933
T278_ERR_1_mean	0.0272682	0.165131	0.23276	1	0.297933
T278_SMR_25%	0.026073	0.161471	0.243422	1	0.305471
T258_dH-_mean	0.0254445	0.159513	0.249261	1	0.306783
T274_MR_mean	0.016874	0.1299	0.349168	1	0.421637
T278_MR_std	0.0153302	0.123815	0.372392	1	0.441354
T258_ERR_LIM_mean	0.0140616	-0.118582	0.393093	1	0.457417
T278_MR_max	0.0111341	0.105518	0.447627	1	0.506431
T258_dH-_50%	0.0109686	0.104731	0.45104	1	0.506431
T274_ERR_2_mean	0.00603744	-0.077701	0.576525	1	0.636165
T258_dH-_25%	0.00478598	0.0691808	0.619137	1	0.671606
T278_SMR_min	0.00403717	0.0635388	0.648067	1	0.691272
T274_MR_75%	0.0035592	0.059659	0.668268	1	0.701133
T274_MR_max	0.00235336	0.0485115	0.727578	1	0.751049
T258_dH-_min	0.000706132	0.0265731	0.848732	1	0.862204
T274_MR_std	0.000245066	0.0156546	0.910544	1	0.910544

## Sheet: DNAmGrimAge
Feature	R2	rho	p-value	bonferroni	benjamini
T258_t+_min	0.380487	0.616836	6.80345e-07	4.35421e-05	4.35421e-05
T258_t+_mean	0.318029	0.56394	8.96784e-06	0.000573942	0.000211411
T258_t+_25%	0.315498	0.561692	9.9099e-06	0.000634234	0.000211411
T258_t+_50%	0.278137	0.527387	4.17507e-05	0.00267205	0.000668011
T258_t+_75%	0.266574	0.516308	6.43134e-05	0.00411606	0.000823211
T258_t-_75%	0.248322	0.498319	0.00012574	0.00804734	0.00134122
T274_SMR_75%	0.240233	0.490136	0.000168517	0.0107851	0.00148113
T258_t-_mean	0.234542	0.484295	0.000206764	0.0132329	0.00148113
T274_SMR_mean	0.234338	0.484084	0.000208284	0.0133302	0.00148113
T274_SMR_50%	0.230607	0.480216	0.000238002	0.0152321	0.00152321
T258_t-_25%	0.220533	0.46961	0.000340344	0.021782	0.00194336
T258_t-_50%	0.2186	0.467547	0.000364379	0.0233203	0.00194336
T258_dH+_75%	0.206508	0.454432	0.000556728	0.0356306	0.00274081
T274_ERR_1_mean	0.197385	0.44428	0.000764151	0.0489056	0.00338697
T274_SMR_25%	0.195559	0.442221	0.000813881	0.0520884	0.00338697
T258_t+_max	0.194412	0.440921	0.000846741	0.0541914	0.00338697
T258_dH+_std	0.181339	0.425839	0.0013256	0.0848382	0.00499048
T258_t+_std	0.173009	0.415943	0.00175945	0.112605	0.00625582
T258_dH+_mean	0.168493	0.410478	0.00204981	0.131188	0.00676263
T258_dH+_max	0.167589	0.409376	0.00211332	0.135253	0.00676263
T258_dH+_50%	0.158987	0.398732	0.00282248	0.180638	0.00860183
T258_t-_min	0.157576	0.396958	0.00295923	0.189391	0.00860867
T274_SMR_max	0.148078	0.38481	0.00406424	0.260111	0.0113092
T258_t-_max	0.145819	0.381862	0.00438174	0.280431	0.0116846
T258_t-_std	0.133526	0.365412	0.00658675	0.421552	0.0168621
T274_SMR_min	0.124848	0.353339	0.00877039	0.561305	0.0215887
T274_MR_50%	0.114955	0.33905	0.0121426	0.777129	0.0287826
T258_dH-_max	0.11123	0.333512	0.0137218	0.878194	0.0313641
T258_dH-_75%	0.108401	0.329242	0.0150564	0.963612	0.0329711
T258_dH-_std	0.107604	0.32803	0.0154552	0.989132	0.0329711
T258_dH+_25%	0.105067	0.32414	0.0167956	1	0.0346748
T274_SMR_std	0.103494	0.321704	0.0176845	1	0.0353691
T278_MR_25%	0.101529	0.318637	0.0188607	1	0.0365783
T274_MR_25%	0.0988755	0.314445	0.0205747	1	0.0387288
T274_ERR_3_mean	0.095748	0.309432	0.0227958	1	0.0416837
T278_MR_50%	0.0893854	0.298974	0.0280853	1	0.0499295
T278_SMR_max	0.0878363	0.296372	0.0295502	1	0.0511139
T278_SMR_std	0.0869692	0.294905	0.0304035	1	0.0512059
T258_dH-_mean	0.0810317	0.284661	0.036956	1	0.0606457
T278_MR_75%	0.0758612	0.275429	0.0438212	1	0.0701139
T258_ERR_mean	0.0589099	0.242714	0.0769962	1	0.120189
T278_MR_mean	0.0553448	0.235255	0.0868162	1	0.132291
T258_dH+_min	0.047175	0.217198	0.114652	1	0.166778
T258_dH-_50%	0.047173	0.217193	0.11466	1	0.166778
T278_SMR_mean	0.0456961	0.213766	0.120638	1	0.171574
T274_MR_min	0.038156	0.195336	0.156919	1	0.218323
T258_dH-_25%	0.0331543	0.182083	0.18758	1	0.255428
T278_SMR_50%	0.0260075	0.161268	0.244023	1	0.325364
T278_ERR_2_mean	0.0248713	0.157706	0.254733	1	0.329091
T278_ERR_1_mean	0.0245498	0.156684	0.257865	1	0.329091
T278_SMR_25%	0.0241083	0.155268	0.262244	1	0.329091
T258_dH-_min	0.0218975	0.147978	0.285584	1	0.347112
T278_SMR_75%	0.0217302	0.147412	0.287452	1	0.347112
T274_MR_mean	0.020758	0.144076	0.298618	1	0.353918
T278_MR_min	0.0153263	0.123799	0.372454	1	0.433401
T274_MR_75%	0.00930591	0.0964671	0.487733	1	0.557409
T274_MR_max	0.00742699	0.08618	0.535503	1	0.594131
T258_ERR_LIM_mean	0.00732132	-0.0855647	0.538431	1	0.594131
T274_MR_std	0.00446061	0.0667878	0.631341	1	0.684844
T278_ERR_3_mean	0.00221539	0.047068	0.735384	1	0.78441
T278_SMR_min	0.00170141	0.0412481	0.76712	1	0.804847
T278_MR_std	0.00114978	-0.0339084	0.807684	1	0.833739
T274_ERR_2_mean	0.000422139	-0.020546	0.882765	1	0.896778
T278_MR_max	3.7606e-06	0.00193923	0.988896	1	0.988896

## Sheet: DNAmPhenoAge
Feature	R2	rho	p-value	bonferroni	benjamini
T258_t+_min	0.341361	0.584261	3.51323e-06	0.000224847	0.000224847
T258_t+_mean	0.299549	0.547311	1.8462e-05	0.00118157	0.000590784
T258_t+_25%	0.270711	0.520299	5.51386e-05	0.00352887	0.00117629
T258_t+_50%	0.248592	0.49859	0.00012451	0.00796864	0.00199216
T258_t-_75%	0.231586	0.481234	0.000229828	0.014709	0.00253422
T258_t-_25%	0.229738	0.47931	0.000245495	0.0157117	0.00253422
T258_t+_75%	0.226328	0.475739	0.000277181	0.0177396	0.00253422
T258_t+_max	0.219784	0.468811	0.000349471	0.0223662	0.00254055
T258_t-_mean	0.217022	0.465856	0.000385216	0.0246538	0.00254055
T258_t-_50%	0.216168	0.464939	0.000396961	0.0254055	0.00254055
T258_t+_std	0.197591	0.444512	0.000758729	0.0485587	0.00441443
T274_SMR_mean	0.179903	0.424149	0.0013921	0.0890943	0.00742453
T274_SMR_50%	0.170921	0.413426	0.0018883	0.120851	0.00929625
T274_SMR_75%	0.156164	0.395176	0.00310253	0.198562	0.014183
T274_MR_50%	0.143991	0.379462	0.00465629	0.298002	0.0197247
T274_SMR_25%	0.142264	0.377179	0.00493118	0.315596	0.0197247
T274_SMR_max	0.136156	0.368993	0.006038	0.386432	0.0227313
T274_SMR_min	0.122628	0.350183	0.00943554	0.603875	0.032113
T274_MR_25%	0.122314	0.349734	0.00953355	0.610147	0.032113
T258_t-_min	0.115728	0.340189	0.011838	0.757632	0.0378816
T274_ERR_1_mean	0.110217	0.33199	0.0141855	0.907873	0.043232
T258_t-_max	0.107999	0.328632	0.0152559	0.976379	0.0443809
T258_dH+_75%	0.0991733	0.314918	0.0203748	1	0.0566951
T274_SMR_std	0.0940467	0.30667	0.0241035	1	0.0638741
T258_t-_std	0.092993	0.304948	0.0249508	1	0.0638741
T278_MR_25%	0.082043	0.286431	0.0357466	1	0.0879916
T258_dH+_std	0.0794329	0.281838	0.0389533	1	0.0894674
T258_dH+_mean	0.0792862	0.281578	0.039142	1	0.0894674
T258_dH+_50%	0.0762434	0.276122	0.0432719	1	0.0954966
T258_dH+_max	0.0730314	0.270243	0.0481152	1	0.102646
T278_MR_50%	0.0689218	0.26253	0.0551314	1	0.11382
T274_MR_min	0.0656082	0.256141	0.06155	1	0.1231
T258_dH-_std	0.062581	0.250162	0.0680884	1	0.13205
T258_dH-_max	0.0608058	0.246588	0.0722536	1	0.136007
T258_ERR_mean	0.0582307	0.24131	0.0787731	1	0.144042
T258_dH+_25%	0.0493903	0.222239	0.106273	1	0.188929
T278_MR_75%	0.0458374	0.214097	0.120052	1	0.207657
T274_MR_mean	0.0430434	0.207469	0.132237	1	0.222715
T274_ERR_3_mean	0.0409851	0.202448	0.142071	1	0.233142
T278_SMR_max	0.0288113	0.169739	0.219799	1	0.351678
T258_dH-_75%	0.0267281	0.163487	0.237508	1	0.370744
T278_MR_min	0.0256688	0.160215	0.247158	1	0.376621
T278_SMR_std	0.0244774	0.156453	0.258578	1	0.38486
T274_MR_75%	0.0232226	0.15239	0.271303	1	0.394622
T258_dH-_mean	0.0221393	0.148793	0.282909	1	0.395493
T278_MR_mean	0.0220168	0.148381	0.28426	1	0.395493
T274_MR_max	0.020625	0.143614	0.300187	1	0.408765
T278_ERR_1_mean	0.0192812	0.138857	0.316647	1	0.422197
T258_ERR_LIM_mean	0.0170448	-0.130556	0.346719	1	0.451825
T278_MR_std	0.0166106	-0.128882	0.352989	1	0.451825
T258_dH+_min	0.0153831	0.124028	0.371563	1	0.466275
T274_MR_std	0.013878	0.117805	0.396221	1	0.487657
T258_dH-_50%	0.0115395	0.107422	0.439429	1	0.525024
T278_ERR_2_mean	0.011362	0.106593	0.442989	1	0.525024
T278_SMR_mean	0.0104077	0.102018	0.462916	1	0.538665
T278_SMR_50%	0.00912643	0.0955323	0.491979	1	0.562262
T278_SMR_25%	0.00819111	0.0905047	0.515145	1	0.578409
T258_dH-_25%	0.00559408	0.0747936	0.590914	1	0.652043
T278_ERR_3_mean	0.00369156	0.0607582	0.66252	1	0.718666
T278_SMR_min	0.0021889	-0.0467857	0.736914	1	0.776836
T258_dH-_min	0.00212882	0.0461392	0.740421	1	0.776836
T278_SMR_75%	0.00140633	0.037501	0.787759	1	0.813171
T278_MR_max	0.000714805	-0.0267358	0.847817	1	0.861274
T274_ERR_2_mean	3.95905e-05	0.0062921	0.963983	1	0.963983

[truncated: 1 more sheets: PhenoAge]
