# Supplementary material for: A new cognitive clock matching phenotypic and epigenetic ages
Source: Transl Psychiatry. 2022 Sep 6;12:364. doi: 10.1038/s41398-022-02123-5 (PMC9444998; doi:10.1038/s41398-022-02123-5)
Supplement: Supplementary file 10 — Supplementary Table S2 [file 41398_2022_2123_MOESM10_ESM.xlsx]

## Sheet: Summary. Optimal model
Age-characteristic	Optimal model	Explained variance	Mean absolute error	Median absolute error
Chronological age	SVR	0.52 ± 0.09	8.62 ± 0.70	6.55 ± 1.23
Phenotypic age	NuSVR	0.56 ± 0.10	8.25 ± 1.19	5.17 ± 1.96
DNAmAge	kNN	0.52 ± 0.25	6.25 ± 1.44	6.53 ± 2.42
DNAmAgeHannum	kNN	0.55 ± 0.18	6.18 ± 0.90	4.01 ± 0.68
DNAmPhenoAge	SVR	0.45 ± 0.22	9.56 ± 2.65	7.19 ± 1.73
DNAmGrimAge	kNN	0.54 ± 0.18	6.61 ± 1.39	6.27 ± 1.87
The age-characteristic prediction quality reached by corresponding optimal models (by MAE) averaged over 5-folds of cross-validation procedure. (Results are depicted as mean ± standard deviation)

## Sheet: Summary MedAE
MedAE optimized
Optimal top features	Age	DNAmAge	DNAmAgeHannum	DNAmGrimAge	DNAmPhenoAge	PhenoAge
ElasticNet	9.50632	5.6927	7.0736	7.25105	8.27657	9.19797
LinearRegression	8.24392	5.74223	6.04514	7.99116	8.78857	9.19767
SVR	6.25138	5.38262	4.42587	5.26675	6.56962	5.34614
NuSVR	6.33997	4.66405	5.00581	5.48062	6.77198	5.16717
RandomForestRegressor	6.21658	5.58142	4.50667	5.45102	6.76763	6.3525
KNeighborsRegressor	6.14592	5.0759	4.01208	5.31733	7.72333	6.10666
TheilSenRegressor	7.44027	6.05997	5.73367	6.07784	7.30405	7.74042
Benjamini	Age	DNAmAge	DNAmAgeHannum	DNAmGrimAge	DNAmPhenoAge	PhenoAge
ElasticNet	10.0821	6.67619	7.68314	8.37116	8.90337	9.29377
LinearRegression	11.3686	7.53235	7.1359	8.7066	9.16875	11.7762
SVR	6.72811	6.26051	6.51926	7.59685	6.56962	5.74239
NuSVR	6.71364	6.50345	6.3606	7.13803	7.90087	5.29051
RandomForestRegressor	7.23131	7.20125	5.00591	9.13696	8.76918	6.91977
KNeighborsRegressor	6.92365	6.3219	5.48589	7.87997	7.72333	6.8882
TheilSenRegressor	9.86149	7.36788	5.99097	8.22979	7.33918	9.91275
Bonferroni	Age	DNAmAge	DNAmAgeHannum	DNAmGrimAge	DNAmPhenoAge	PhenoAge
ElasticNet	9.76266	6.59624	7.6683	8.38216	8.30628	9.57366
LinearRegression	10.0533	6.80954	7.15925	8.27038	8.8693	9.59128
SVR	7.17911	6.30972	6.35816	7.56751	7.02154	6.34454
NuSVR	7.2036	6.59781	6.57873	6.77176	7.76673	6.14545
RandomForestRegressor	8.11897	7.14332	4.74726	8.0404	11.4419	6.93117
KNeighborsRegressor	7.13514	6.83199	5.7546	7.78636	7.82956	7.4685
TheilSenRegressor	9.57663	7.54842	6.78827	8.30623	7.30405	8.8396
p-value	Age	DNAmAge	DNAmAgeHannum	DNAmGrimAge	DNAmPhenoAge	PhenoAge
ElasticNet	10.0321	6.12904	7.95539	7.57693	8.70313	9.36169
LinearRegression	11.2194	7.6327	6.04514	8.59522	9.24077	11.5645
SVR	6.55066	6.17527	6.31287	5.62405	8.43775	6.16671
NuSVR	8.57744	4.97671	6.51948	6.08363	7.8153	6.06878
RandomForestRegressor	6.7881	6.41356	4.307	6.22409	8.84543	7.50161
KNeighborsRegressor	6.8437	5.64044	5.37074	6.53868	8.8371	7.01221
TheilSenRegressor	10.4251	6.74252	7.79467	9.57965	11.834	10.7493
All features	Age	DNAmAge	DNAmAgeHannum	DNAmGrimAge	DNAmPhenoAge	PhenoAge
ElasticNet	9.59876	7.05542	7.61247	7.68853	9.08811	9.42117
LinearRegression	14.7259	14.5486	21.9812	16.2237	21.1308	16.6548
SVR	9.56484	6.58483	5.95724	6.90038	8.28309	6.94926
NuSVR	8.21342	5.81	5.94373	5.97362	8.46926	7.24336
RandomForestRegressor	6.39481	6.51105	5.01573	6.36531	6.95708	6.99533
KNeighborsRegressor	6.66688	6.71546	6.92882	6.03009	9.19508	7.74207
TheilSenRegressor	15.7908	13.6769	16.2456	15.9187	24.1115	16.3135
