# Supplementary material for: A new cognitive clock matching phenotypic and epigenetic ages
Source: Transl Psychiatry. 2022 Sep 6;12:364. doi: 10.1038/s41398-022-02123-5 (PMC9444998; doi:10.1038/s41398-022-02123-5)
Supplement: Supplementary file 11 — Supplementary Table S3 [file 41398_2022_2123_MOESM11_ESM.xlsx]

## Sheet: Summary accelerations (rho)
Model	DNAmAge	DNAm AgeHannum	DNAm GrimAge	DNAm PhenoAge	PhenoAge
ElasticNet	0.414226	0.323754	0.0899267	0.422408	0.281509
LinearRegression	0.440092	0.321055	0.125196	0.458019	0.276404
SVR	0.385837	0.262702	0.0558735	0.290043	0.222463
NuSVR	0.405279	0.19905	0.0495222	0.315902	0.356278
RandomForestRegressor	0.251909	0.113222	-0.0685263	0.196975	0.269876
KNeighborsRegressor	0.286336	0.213834	0.142689	0.296445	0.301364
TheilSenRegressor	0.440092	0.321055	0.125196	0.458019	0.276404
